# Supplementary material for: Identification of CB1 Ligands among Drugs, Phytochemicals and Natural-Like Compounds: Virtual Screening and In Vitro Verification
Source: ACS Chem Neurosci. 2022 Oct 5;13(20):2991–3007. doi: 10.1021/acschemneuro.2c00502 (PMC9585589; doi:10.1021/acschemneuro.2c00502)
Supplement: Supplementary file 2 — cn2c00502_si_002.xlsx [file cn2c00502_si_002.xlsx]

## Sheet: 2nd iteration validation
Glide SP								MM-GBSA after Glide SP
PDB ID	Method	EF1%	EF2%	EF5%	BEDROC α = 160.9	BEDROC α = 20		PDB ID	Method	EF1%	EF2%	EF5%	BEDROC α = 160.9	BEDROC α = 20
Inactive conformations								Inactive conformations
5TGZ	Glide SP	12	14	8.8	0.374	0.443		5TGZ	MM-GBSA after Glide SP	32	16	6.4	0.639	0.415
5TGZ	Glide SP with constraints	32	20	9.6	0.58	0.487		5TGZ	MM-GBSA after Glide SP with constraints	32	16	8	0.683	0.423
5U09	Glide SP	4	6	5.6	0.128	0.262		5U09	MM-GBSA after Glide SP	0	2	3.2	0.022	0.195
5U09	Glide SP with constraints	0	0	0	0	0.025		5U09	MM-GBSA after Glide SP with constraints	0	0	0	0	0.019
Active conformations								Active conformations
5XR8	Glide SP	24	18	7.2	0.568	0.42		5XR8	MM-GBSA after Glide SP	12	7.9	4	0.229	0.264
5XR8	Glide SP with constraints	28	16	6.4	0.628	0.367		5XR8	MM-GBSA after Glide SP with constraints	16	12	6.4	0.314	0.308
5XRA	Glide SP	24	14	7.2	0.497	0.402		5XRA	MM-GBSA after Glide SP	12	5.9	3.2	0.347	0.216
5XRA	Glide SP with constraints	28	16	6.4	0.533	0.361		5XRA	MM-GBSA after Glide SP with constraints	12	7.9	5.6	0.37	0.298
6KPG	Glide SP	7.9	5.9	4.8	0.139	0.247		6KPG	MM-GBSA after Glide SP	3.9	3.9	2.4	0.057	0.152
6KPG	Glide SP with constraints	12	5.9	4	0.263	0.223		6KPG	MM-GBSA after Glide SP with constraints	12	5.9	4.8	0.262	0.234
6KQI	Glide SP	24	14	5.6	0.524	0.35		6KQI	MM-GBSA after Glide SP	16	7.9	4	0.325	0.234
6KQI	Glide SP with constraints	24	14	6.4	0.579	0.341		6KQI	MM-GBSA after Glide SP with constraints	20	9.9	4	0.459	0.243
6N4B	Glide SP	12	9.9	6.4	0.189	0.286		6N4B	MM-GBSA after Glide SP	3.9	2	0.8	0.051	0.103
6N4B	Glide SP with constraints	16	9.9	4.8	0.35	0.283		6N4B	MM-GBSA after Glide SP with constraints	7.9	3.9	1.6	0.198	0.159
Glide XP								MM-GBSA after Glide XP
PDB ID	Method	EF1%	EF2%	EF5%	BEDROC α = 160.9	BEDROC α = 20		PDB ID	Method	EF1%	EF2%	EF5%	BEDROC α = 160.9	BEDROC α = 20
Inactive conformations								Inactive conformations
5TGZ	Glide XP	12	10	9.6	0.242	0.435		5TGZ	MM-GBSA after Glide XP	36	22	9.6	0.694	0.517
5TGZ	Glide XP with constraints	8	10	4	0.255	0.215		5TGZ	MM-GBSA after Glide XP with constraints	12	8	4	0.35	0.202
5U09	Glide XP	0	4	2.4	0.019	0.117		5U09	MM-GBSA after Glide XP	0	4	3.2	0.032	0.183
5U09	Glide XP with constraints	0	0	0.8	0.006	0.033		5U09	MM-GBSA after Glide XP with constraints	4	2	0.8	0.13	0.049
Active conformations								Active conformations
5XR8	Glide XP	32	20	9.6	0.551	0.523		5XR8	MM-GBSA after Glide XP	16	7.9	3.2	0.273	0.215
5XR8	Glide XP with constraints	32	18	8	0.672	0.426		5XR8	MM-GBSA after Glide XP with constraints	16	9.9	6.4	0.408	0.304
5XRA	Glide XP	24	16	9.6	0.439	0.509		5XRA	MM-GBSA after Glide XP	12	5.9	4	0.322	0.232
5XRA	Glide XP with constraints	28	16	6.4	0.518	0.352		5XRA	MM-GBSA after Glide XP with constraints	12	7.9	6.4	0.342	0.269
6KPG	Glide XP	12	14	9.6	0.241	0.42		6KPG	MM-GBSA after Glide XP	7.9	3.9	5.6	0.189	0.263
6KPG	Glide XP with constraints	x	x	x	x	x		6KPG	MM-GBSA after Glide XP with constraints	x	x	x	x	x
6KQI	Glide XP	20	12	7.2	0.484	0.379		6KQI	MM-GBSA after Glide XP	12	7.9	3.2	0.224	0.218
6KQI	Glide XP with constraints	20	9.9	4.8	0.504	0.307		6KQI	MM-GBSA after Glide XP with constraints	16	9.9	4	0.418	0.266
6N4B	Glide XP	3.9	9.9	5.6	0.102	0.31		6N4B	MM-GBSA after Glide XP	3.9	2	1.6	0.051	0.085
6N4B	Glide XP with constraints	0	2	5.6	0.019	0.238		6N4B	MM-GBSA after Glide XP with constraints	7.9	3.9	1.6	0.208	0.145
x - no actives docked
