# Supplementary material for: Identification of CB1 Ligands among Drugs, Phytochemicals and Natural-Like Compounds: Virtual Screening and In Vitro Verification
Source: ACS Chem Neurosci. 2022 Oct 5;13(20):2991–3007. doi: 10.1021/acschemneuro.2c00502 (PMC9585589; doi:10.1021/acschemneuro.2c00502)
Supplement: Supplementary file 3 — cn2c00502_si_003.zip [file cn2c00502_si_003.zip]

Archive with 55 entries (48 files):
- Purity_identity_files/First iteration/
- Purity_identity_files/First iteration/Biopurify/
- Purity_identity_files/First iteration/Biopurify/BP0078-COA-PRF20030644.pdf
- Purity_identity_files/First iteration/Biopurify/BP0248-COA-PRF20081141.pdf
- Purity_identity_files/First iteration/Biopurify/BP0393-COA-PRF9101742.pdf
- Purity_identity_files/First iteration/Biopurify/BP0434-COA-PRF20032322.pdf
- Purity_identity_files/First iteration/Biopurify/BP0642-COA-PRF9110505.pdf
- Purity_identity_files/First iteration/Biopurify/BP0858-COA-PRF20080305.pdf
- Purity_identity_files/First iteration/Biopurify/BP1087-COA-PRF20061543.pdf
- Purity_identity_files/First iteration/Biopurify/BP1123-COA-PRF20030642.pdf
- Purity_identity_files/First iteration/Biopurify/BP1202-COA-PRF20070921.pdf
- Purity_identity_files/First iteration/Biopurify/BP1305-COA-PRF10110641.pdf
- Purity_identity_files/First iteration/Biopurify/BP1384-COA-PRF10050802.pdf
- Purity_identity_files/First iteration/Biopurify/BP1393-COA-PRF9101502.pdf
- Purity_identity_files/First iteration/Biopurify/BP1475-COA-PRF9101901.pdf
- Purity_identity_files/First iteration/Molport/
- Purity_identity_files/First iteration/Molport/AG001EU9_CoA.pdf
- Purity_identity_files/First iteration/Molport/AG001PAX_CoA.pdf
- Purity_identity_files/First iteration/Molport/AG0035KL_CoA.pdf
- Purity_identity_files/First iteration/Molport/AG00DDUB__CoA.pdf
- Purity_identity_files/First iteration/Molport/AG00F9YQ_CoA.pdf
- Purity_identity_files/First iteration/Molport/AG00I57D_CoA.pdf
- Purity_identity_files/First iteration/Molport/B599_JL29738_LCMS_HPLC (296nm).pdf
- Purity_identity_files/First iteration/Molport/HY-B0584_LCMS_NMR.pdf
- Purity_identity_files/First iteration/Molport/LHH28L5159275_AKSCI_COA.pdf
- Purity_identity_files/First iteration/Molport/Y0344_TL36290_LCMS_ELSD.pdf
- Purity_identity_files/Purity_and_identity.xlsx
- Purity_identity_files/Second iteration/
- Purity_identity_files/Second iteration/ChemSpace/
- Purity_identity_files/Second iteration/ChemSpace/CFN92320 NMR.pdf
- Purity_identity_files/Second iteration/ChemSpace/CFN97979 HPLC.pdf
- Purity_identity_files/Second iteration/ChemSpace/CFN97979 NMR.pdf
- Purity_identity_files/Second iteration/Molport/
- Purity_identity_files/Second iteration/Molport/C487-0216.pdf
- Purity_identity_files/Second iteration/Molport/E456-2344.pdf
- Purity_identity_files/Second iteration/Molport/HY-15856B_Batch#32405.pdf
- Purity_identity_files/Second iteration/Molport/K784-2231.pdf
- Purity_identity_files/Second iteration/Molport/L881-0820.pdf
- Purity_identity_files/Second iteration/Molport/Spectra_IBScreen/
- Purity_identity_files/Second iteration/Molport/Spectra_IBScreen/STOCK1N-29175.pdf
- Purity_identity_files/Second iteration/Molport/Spectra_IBScreen/STOCK1N-47407.pdf
- Purity_identity_files/Second iteration/Molport/Spectra_IBScreen/STOCK1N-51151.pdf
- Purity_identity_files/Second iteration/Molport/Spectra_IBScreen/STOCK1N-62270.pdf
- Purity_identity_files/Second iteration/Molport/Spectra_IBScreen/STOCK1N-84571.pdf
- Purity_identity_files/Second iteration/Molport/Spectra_IBScreen/STOCK1N-85727.pdf
- Purity_identity_files/Second iteration/Molport/Spectra_IBScreen/STOCK1N-91594.pdf
- Purity_identity_files/Second iteration/Molport/Spectra_IBScreen/STOCK1N-91882.pdf
- Purity_identity_files/Second iteration/Molport/Spectra_IBScreen/STOCK1N-97495.pdf
- Purity_identity_files/Second iteration/Molport/Spectra_IBScreen/STOCK4S-74545.pdf
- Purity_identity_files/Second iteration/Molport/T2382_132640_HNMR.pdf
- Purity_identity_files/Second iteration/Molport/T2382_132640_HPLC.pdf
- Purity_identity_files/Second iteration/Molport/T5858_140606_HNMR.pdf
- Purity_identity_files/Second iteration/Molport/T5858_140606_HPLC.pdf
- Purity_identity_files/Second iteration/Molport/T6453_145439_HPLC.pdf
- Purity_identity_files/Second iteration/Molport/V003-5572.PDF
