# Supplementary material for: Identification of CB1 Ligands among Drugs, Phytochemicals and Natural-Like Compounds: Virtual Screening and In Vitro Verification
Source: ACS Chem Neurosci. 2022 Oct 5;13(20):2991–3007. doi: 10.1021/acschemneuro.2c00502 (PMC9585589; doi:10.1021/acschemneuro.2c00502)
Supplement: Supplementary file 3 — cn2c00502_si_003.zip [file cn2c00502_si_003.zip › Purity_identity_files/Purity_and_identity.xlsx]

## Sheet: Purity and identity
ID	ZINC ID	Name	Remarks	Supplier	Sub-supplier	Compound code	Purity (specification)	Purity	Purity determination method	Attached purity file	Attached identity file
1	ZINC000001538857	Bosentan	monohydrate	Molport	Angene (China)	AG001PAX	≥98%			not provided	not provided
2	ZINC000052716421	Flibanserin	hydrochloride	Molport	Angene (China)	AG001EU9	≥95%			not provided	not provided
3	ZINC000001548097	Iloperidone		Molport	AK Scientific	B599	≥99%		HPLC	HPLC	LCMS
4	ZINC000003927822	Lurasidone		Molport	AK Scientific	Y0344	≥99%		HPLC	HPLC	LCMS
5	ZINC000019796087	Nicardipine	hydrochloride, racemic mixture	Molport	Angene (China)	AG00DDUB	≥98%			not provided	not provided
6	ZINC000016159083	Pimavanserin		Molport	Angene (China)	AG00F9YQ	≥98%			not provided	not provided
7	ZINC000003964126	Rivaroxaban		Molport	Angene (China)	AG0035KL	≥99%			not provided	not provided
8	ZINC000028957444	Ticagrelor		Molport	Angene (China)	AG00I57D	≥98%			not provided	not provided
9	ZINC000004474682	Travoprost		Molport	MedChemExpress Europe	HY-B0584	99.84%	99.84%	LCMS	LCMS	H-NMR, LCMS
10	ZINC000043606386	(20S)-Protopanaxatriol		Biopurify Phytochemicals	n/a	BP1475	≥98%	99.94%	HPLC-ELSD	HPLC	not provided
11	ZINC000299817443	4”-O-Glucosylvitexin		Biopurify Phytochemicals	n/a	BP0078	≥98%	99.37%	HPLC-DAD	HPLC	not provided
12	ZINC000101324562	Benzoylpaeoniflorin		Biopurify Phytochemicals	n/a	BP0248	≥95%	97.74%	HPLC-DAD	HPLC	not provided
13	ZINC000004098612	Corilagin		Biopurify Phytochemicals	n/a	BP0393	≥98%	99.67%	HPLC-DAD	HPLC	not provided
14	ZINC000068248924	Cyclogalegenol		Biopurify Phytochemicals	n/a	BP0434	≥98%	99.84%	HPLC-ELSD	HPLC	not provided
15	ZINC000001531664	Ginkgetin		Biopurify Phytochemicals	n/a	BP0642	≥98%	98.53%	HPLC-DAD	HPLC	not provided
16	ZINC000206658454	Liensinine		Biopurify Phytochemicals	n/a	BP0858	≥98%	99.19%	HPLC-DAD	HPLC	not provided
17	ZINC000056874329	Phillyrin		Biopurify Phytochemicals	n/a	BP1087	≥98%	98.57%	HPLC-DAD	HPLC	not provided
18	ZINC000085531601	Polygalaxanthone III		Biopurify Phytochemicals	n/a	BP1123	≥98%	98.04%	HPLC-DAD	HPLC	not provided
19	ZINC000253387896	Rehmannioside D		Biopurify Phytochemicals	n/a	BP1202	≥98%	99.60%	HPLC-DAD	HPLC	not provided
20	ZINC000002033589	Silybin	mixture A and B	Biopurify Phytochemicals	n/a	BP1305	≥98%	98.95%	HPLC-DAD	HPLC	not provided
21	ZINC000095850257	Theaflavin		Biopurify Phytochemicals	n/a	BP1384	≥98%	98.90%	HPLC-DAD	HPLC	not provided
22	ZINC000017654711	Tiliroside		Biopurify Phytochemicals	n/a	BP1393	≥98%	99.11%	HPLC-DAD	HPLC	not provided
23	ZINC000002117717		racemic mixture	Molport	InterBioScreen	STOCK1N-51151	92-98%			not provided	H-NMR
24	ZINC000005158610	Kuwanon E		Chemspace	ChemFaces	CFN92320	≥98%		HPLC	not provided	H-NMR
25	ZINC000008790881		racemic mixture	Molport	InterBioScreen	STOCK1N-62270	92-98%			not provided	H-NMR
26	ZINC000014690613	Sanggenon N		Chemspace	ChemFaces	CFN97979	≥98%	98.03%	HPLC	HPLC	H-NMR
27	ZINC000015953923		racemic mixture	Molport	InterBioScreen	STOCK1N-47407	92-98%			not provided	H-NMR
28	ZINC000021362315		racemic mixture	Molport	ChemDiv	L881-0820	>90%			not provided	H-NMR
29	ZINC000052509366	Vemurafenib		Molport	TargetMol	T2382	99.65%	99.65%	HPLC	HPLC	H-NMR
30	ZINC000217658088			Molport	InterBioScreen	STOCK1N-84571	92-98%			not provided	H-NMR
31	ZINC000217830653		racemic mixture	Molport	InterBioScreen	STOCK1N-85727	92-98%			not provided	H-NMR
32	ZINC000824654462		racemic mixture	Molport	InterBioScreen	STOCK1N-97495	92-98%			not provided	H-NMR
33	ZINC000081139092	Flupentixol	dihydrochloride	Molport	MedChemExpress Europe	HY-15856B	99.73%	99.73%	LCMS	LCMS	H-NMR, LCMS
34	ZINC000001832514		racemic mixture	Molport	InterBioScreen	STOCK1N-29175	92-98%			not provided	H-NMR
35	ZINC000002119702		racemic mixture	Molport	InterBioScreen	STOCK1N-51762	92-98%			not provided	not provided
36	ZINC000002149301		racemic mixture	Molport	InterBioScreen	STOCK1N-38005	92-98%			not provided	not provided
37	ZINC000003033194			Molport	ChemDiv	K784-2231	>90%			not provided	H-NMR
38	ZINC000006040794			Molport	InterBioScreen	STOCK4S-74545	92-98%			not provided	H-NMR
39	ZINC000013629850		racemic mixture	Molport	InterBioScreen	STOCK1N-91594	92-98%			not provided	H-NMR
40	ZINC000020237143			Molport	ChemDiv	C487-0216	>90%			not provided	H-NMR
41	ZINC000020904533			Molport	ChemDiv	E456-2344	>90%			not provided	H-NMR
42	ZINC000036062145		racemic mixture	Molport	ChemDiv	V003-5572	>90%	94.29%	HPLC	HPLC	MS
43	ZINC000263585252			Molport	InterBioScreen	STOCK1N-91882	92-98%			not provided	H-NMR
44	ZINC000000538337	Sertindole		Molport	TargetMol	T5858	99.74%	99.74%	HPLC	HPLC	H-NMR
45	ZINC000012503187	Conivaptan		Molport	TargetMol	T6453	100.00%	100.00%	HPLC	HPLC	not provided
